# Supplementary material for: Enterovirus 71 Binding to PSGL-1 on Leukocytes: VP1-145 Acts as a Molecular Switch to Control Receptor Interaction
Source: PLoS Pathog. 2013 Jul 25;9(7):e1003511. doi: 10.1371/journal.ppat.1003511 (PMC3723564; doi:10.1371/journal.ppat.1003511)
Supplement: Table S1 — Codons and amino acids at VP1-98 and VP1-145 in 1702 EV71 sequences found in GenBank. (XLSX) [file ppat.1003511.s002.xlsx]

## Sheet: Sheet1
Table S1. Codons and amino acids at VP1-98 and VP1-145 in 1702 EV71 sequences found in GenBank.
	Nucleotide		Amino acid
Accession No.	VP1-98 nt	VP1-145 nt	VP1-98 aa	VP1-145 aa
AB059813.1	GAG	GAG	E	E
AB059814.1	GAG	GCG	E	A
AB059815.1	GAG	GAG	E	E
AB059816.1	GAA	GAG	E	E
AB059817.1	GAA	GGG	E	G
AB059818.1	GAG	GGG	E	G
AB059819.1	GAG	GGG	E	G
AB094048.1	GAA	GAA	E	E
AB094049.1	GAA	GAA	E	E
AB094050.1	GAA	GAG	E	E
AB094051.1	GAG	GAG	E	E
AB094052.1	GAG	GAG	E	E
AB094053.1	GAG	GAG	E	E
AB094054.1	GAA	GAG	E	E
AB094055.1	GAA	GAG	E	E
AB094056.1	GAG	GAG	E	E
AB094057.1	GAG	GAG	E	E
AB094058.1	GAG	GAG	E	E
AB094059.1	GAG	GAG	E	E
AB115490.1	AAA	GAA	K	E
AB115491.1	AAA	GAA	K	E
AB115492.1	AAA	GAA	K	E
AB115493.1	AAA	GAA	K	E
AB115494.1	GAA	CAA	E	Q
AB115495.1	AAA	GAG	K	E
AB121040.1	GAG	GAG	E	E
AB121041.1	GAG	GAG	E	E
AB121042.1	GAG	GAG	E	E
AB121043.1	GAG	GAG	E	E
AB168001.2	GAA	GAG	E	E
AB168002.2	GAA	GAG	E	E
AB168003.2	GAA	GAA	E	E
AB168004.2	AAG	GAG	K	E
AB168005.1	GAG	GAG	E	E
AB177809.1	GAG	GAG	E	E
AB177810.2	GAA	GAA	E	E
AB177811.1	GAG	GAG	E	E
AB177812.2	GAA	GAA	E	E
AB177813.1	GAA	GAA	E	E
AB177814.1	GAA	GAA	E	E
AB177815.1	GAG	GAG	E	E
AB177816.1	GAG	GAG	E	E
AB204852.1	AAG	GAG	K	E
AB204853.1	AAG	GAG	K	E
AB213614.1	GAA	GAA	E	E
AB213615.1	GAA	GAA	E	E
AB213616.1	GAA	GAA	E	E
AB213617.1	GAA	GGA	E	G
AB213618.1	GAA	GAA	E	E
AB213619.1	GAA	GAA	E	E
AB213620.1	GAG	GAG	E	E
AB213621.1	GAG	GAG	E	E
AB213622.1	GAG	GAG	E	E
AB213623.1	AAG	GAG	K	E
AB213624.1	GAG	GAG	E	E
AB213625.1	GAG	GAG	E	E
AB213626.1	GAG	GAG	E	E
AB213627.1	GAA	GAA	E	E
AB213628.1	GAA	GAA	E	E
AB213629.1	GAA	GAA	E	E
AB213630.1	GAA	GAA	E	E
AB213631.1	GAA	GAA	E	E
AB213632.1	GAA	GAA	E	E
AB213633.1	GAA	GAA	E	E
AB213634.1	GAA	GAA	E	E
AB213635.1	GAA	GAA	E	E
AB213636.1	GAA	GAA	E	E
AB213637.1	GAA	GAA	E	E
AB213638.1	GAA	GAA	E	E
AB213639.1	GAA	GAA	E	E
AB213640.1	GAA	GAA	E	E
AB213641.1	GAA	GAA	E	E
AB213642.1	GAA	GAA	E	E
AB213643.1	GAA	GAA	E	E
AB213644.1	GAA	GAA	E	E
AB213645.1	GAA	GAA	E	E
AB213646.1	GAA	GAA	E	E
AB213647.1	GAG	GAG	E	E
AB213648.1	GAG	GAG	E	E
AB213649.1	GAG	GAG	E	E
AB213650.1	GAG	GAG	E	E
AB239756.1	GAA	GGG	E	G
AB268281.1	GAA	GAA	E	E
AB292124.1	GAA	GAA	E	E
AB292125.1	GAA	GAA	E	E
AB292126.1	GAA	GAG	E	E
AB292127.1	GAA	GAG	E	E
AB292128.1	GAG	GAG	E	E
AB292129.1	GAG	GAG	E	E
AB292130.1	GAA	GAG	E	E
AB292131.1	GAG	GAG	E	E
AB292132.1	GAA	GAA	E	E
AB292133.1	GAA	GAA	E	E
AB433862.1	GAA	GAG	E	E
AB433863.1	GAG	GAG	E	E
AB433864.1	GAA	GAG	E	E
AB433865.1	GAA	GAG	E	E
AB433866.1	GAG	GAG	E	E
AB433867.1	GAG	GAA	E	E
AB433868.1	GAA	GAG	E	E
AB433869.1	GAG	GAA	E	E
AB433870.1	GAG	GAA	E	E
AB433871.1	GAA	GAA	E	E
AB433872.1	GAA	GAA	E	E
AB433873.1	GAA	GAA	E	E
AB433874.1	GAA	GAA	E	E
AB433875.1	GAA	GAA	E	E
AB433876.1	GAA	GAA	E	E
AB433877.1	GAA	GAA	E	E
AB433878.1	GAA	GAA	E	E
AB433879.1	GAA	GAA	E	E
AB433880.1	GAA	GAA	E	E
AB433881.1	GAA	GAA	E	E
AB433882.1	GAA	GAA	E	E
AB433883.1	GAA	GAA	E	E
AB433884.1	GAA	GAA	E	E
AB433885.1	GAA	GAA	E	E
AB433886.1	GAA	GAA	E	E
AB433887.1	GAA	GAA	E	E
AB433888.1	GAA	GAA	E	E
AB433889.1	GAA	GAA	E	E
AB433890.1	GAA	GAA	E	E
AB433891.1	GAA	GAA	E	E
AB433892.1	GAA	GAA	E	E
AB482183.1	GAG	GGG	E	G
AB491212.1	GAG	CAG	E	Q
AB491213.1	GAG	CAG	E	Q
AB491214.1	GAG	GAG	E	E
AB491215.1	GAG	GAG	E	E
AB491216.1	GAA	GAG	E	E
AB491217.1	GAA	GAG	E	E
AB491218.1	GAA	GAA	E	E
AB491219.1	GAA	GAA	E	E
AB491220.1	GAA	GAA	E	E
AB524081.1	GAG	CAG	E	Q
AB524082.1	GAG	CAG	E	Q
AB524083.1	GAG	CAG	E	Q
AB524084.1	GAG	CAG	E	Q
AB524085.1	GAG	GAG	E	E
AB524086.1	GAG	CAG	E	Q
AB524087.1	GAG	CAG	E	Q
AB524088.1	GAG	CAG	E	Q
AB524089.1	GAG	CAG	E	Q
AB524090.1	GAG	CAG	E	Q
AB524091.1	GAG	GAG	E	E
AB524092.1	GAG	GAG	E	E
AB524093.1	GAG	GAG	E	E
AB524094.1	GAG	GAG	E	E
AB524095.1	GAG	GAG	E	E
AB524096.1	GAG	CAG	E	Q
AB524097.1	GAG	CAG	E	Q
AB524098.1	GAG	CAG	E	Q
AB524099.1	GAG	CAG	E	Q
AB524100.1	GAG	CAG	E	Q
AB524101.1	AAG	GAG	K	E
AB524102.1	GAG	GAG	E	E
AB524103.1	GAG	GAG	E	E
AB524104.1	GAG	CAG	E	Q
AB524105.1	GAG	GAG	E	E
AB524106.1	GAG	CAG	E	Q
AB524107.1	GAG	CAG	E	Q
AB524108.1	GAG	GAG	E	E
AB524109.1	GAG	GAG	E	E
AB524110.1	AAG	GAG	K	E
AB524111.1	GAG	GAG	E	E
AB524112.1	GAG	GAG	E	E
AB524113.1	GAG	GAG	E	E
AB524114.1	GAG	CAG	E	Q
AB524115.1	GAG	GAG	E	E
AB524116.1	GAG	GAG	E	E
AB524117.1	GAG	GAG	E	E
AB524118.1	GAG	GAG	E	E
AB524119.1	GAG	GAG	E	E
AB524120.1	GAG	GAG	E	E
AB524121.1	GAG	GCG	E	A
AB524122.1	GAG	GGG	E	G
AB524123.1	GAG	CAG	E	Q
AB524124.1	GAG	CAG	E	Q
AB524125.1	GAG	GAG	E	E
AB524126.1	GAG	GGG	E	G
AB524127.1	GAG	GGG	E	G
AB524128.1	GAG	GAG	E	E
AB524129.1	GAG	GGG	E	G
AB524130.1	GAG	GAG	E	E
AB524131.1	GAG	GAG	E	E
AB524132.1	GAG	CAG	E	Q
AB524133.1	GAG	GGG	E	G
AB524134.1	GAG	GGG	E	G
AB524135.1	GAG	GAG	E	E
AB524136.1	GAG	GAG	E	E
AB524137.1	GAG	GAG	E	E
AB524138.1	GAG	GAG	E	E
AB524139.1	GAG	CAG	E	Q
AB524140.1	GAG	GAG	E	E
AB524141.1	GAG	CAG	E	Q
AB524142.1	GAG	GAG	E	E
AB524143.1	GAG	CAG	E	Q
AB524144.1	AAG	GAG	K	E
AB524145.1	GAG	GAG	E	E
AB524146.1	GAG	GAG	E	E
AB524147.1	GAG	GAG	E	E
AB524148.1	GAG	GAG	E	E
AB524149.1	GAG	GAG	E	E
AB524150.1	AAG	GAG	K	E
AB524151.1	GAG	GAG	E	E
AB524152.1	GAG	CAG	E	Q
AB524153.1	GAG	GAG	E	E
AB524154.1	GAG	CAG	E	Q
AB524155.1	GAG	CAG	E	Q
AB524156.1	GAG	GGG	E	G
AB524157.1	GAG	GAG	E	E
AB524158.1	GAG	GGG	E	G
AB524159.1	GAG	AAG	E	K
AB524160.1	GAG	GAG	E	E
AB524161.1	GAG	GGG	E	G
AB524162.1	GAG	GAG	E	E
AB524163.1	GAG	GAG	E	E
AB524164.1	GAG	CAG	E	Q
AB524165.1	GAG	GAG	E	E
AB524166.1	GAA	GAG	E	E
AB524167.1	GAA	GAG	E	E
AB524168.1	GAA	GAG	E	E
AB524169.1	GAA	GAG	E	E
AB524170.1	GAA	CAG	E	Q
AB524171.1	GAA	GAG	E	E
AB524172.1	GAA	GGG	E	G
AB524173.1	GAA	GAG	E	E
AB524174.1	GAA	CAG	E	Q
AB524175.1	GAA	GAG	E	E
AB524176.1	GAA	CAG	E	Q
AB524177.1	GAA	CAG	E	Q
AB524178.1	GAA	GAG	E	E
AB524179.1	GAA	GAG	E	E
AB524180.1	GAA	GAG	E	E
AB524181.1	GAA	GAG	E	E
AB524182.1	GAA	GAG	E	E
AB524183.1	GAA	GAG	E	E
AB524184.1	GAA	GGG	E	G
AB524185.1	GAA	GAG	E	E
AB524186.1	GAA	GAG	E	E
AB524187.1	GAA	GAG	E	E
AB524188.1	GAA	GAG	E	E
AB524189.1	GAA	GAG	E	E
AB524190.1	GAA	GAG	E	E
AB524191.1	GAA	GAG	E	E
AB524192.1	AAA	GAG	K	E
AB524193.1	GAA	GAG	E	E
AB524194.1	GAA	GGG	E	G
AB524195.1	GAA	GAG	E	E
AB524196.1	GAA	GAG	E	E
AB524197.1	GAA	GAG	E	E
AB524198.1	GAA	CAG	E	Q
AB524199.1	GAA	GGG	E	G
AB524200.1	GAA	GAG	E	E
AB524201.1	GAA	GAG	E	E
AB524202.1	GAA	GAG	E	E
AB524203.1	GAA	GAG	E	E
AB524204.1	GAA	GAG	E	E
AB524205.1	GAA	GAG	E	E
AB524206.1	GAA	GAG	E	E
AB524207.1	GAA	GAG	E	E
AB524208.1	GAA	GAG	E	E
AB524209.1	GAA	GAG	E	E
AB524210.1	GAA	GAG	E	E
AB524211.1	GAA	GAG	E	E
AB524212.1	GAA	GAG	E	E
AB524213.1	GAA	GAG	E	E
AB524214.1	GAA	GAG	E	E
AB524215.1	GAA	GAG	E	E
AB524216.1	GAA	GAG	E	E
AB524217.1	GAA	GAA	E	E
AB524218.1	GAA	GAA	E	E
AB524219.1	GAA	GAA	E	E
AB524220.1	GAA	GAA	E	E
AB524221.1	GAA	GAA	E	E
AB524222.1	GAA	GAA	E	E
AB524223.1	GAA	GAA	E	E
AB524224.1	GAA	CAA	E	Q
AB524225.1	GAA	GAA	E	E
AB524226.1	GAA	CAA	E	Q
AB524227.1	GAA	GAA	E	E
AB524228.1	GAA	GAA	E	E
AB524229.1	AAA	GAA	K	E
AB524230.1	AAA	GAA	K	E
AB524231.1	GAA	GAA	E	E
AB524232.1	GAA	GAA	E	E
AB524233.1	GAA	GAA	E	E
AB524234.1	GAA	GAA	E	E
AB524235.1	GAA	GAA	E	E
AB524236.1	GAA	GAA	E	E
AB524237.1	GAA	GAA	E	E
AB524238.1	GAA	GAA	E	E
AB524239.1	GAA	GAA	E	E
AB524240.1	GAA	GAA	E	E
AB524241.1	GAA	GAA	E	E
AB524242.1	GAA	GAA	E	E
AB524243.1	GAA	GAA	E	E
AB524244.1	GAA	GAA	E	E
AB524245.1	GAA	GAA	E	E
AB524246.1	GAA	GAA	E	E
AB524247.1	GAA	GAA	E	E
AB524248.1	GAA	GAA	E	E
AB524249.1	GAA	GAA	E	E
AB524250.1	GAA	GAA	E	E
AB524251.1	GAA	GAA	E	E
AB524252.1	GAA	GAA	E	E
AB524253.1	GAA	GAA	E	E
AB524254.1	GAA	GAA	E	E
AB524255.1	GAA	GAA	E	E
AB524256.1	GAA	GAA	E	E
AB524257.1	GAA	GAA	E	E
AB524258.1	GAA	GAA	E	E
AB524259.1	GAA	GAA	E	E
AB524260.1	GAA	GAA	E	E
AB524261.1	GAA	GAA	E	E
AB524262.1	GAA	GAA	E	E
AB524263.1	GAA	GAA	E	E
AB524264.1	GAA	GAA	E	E
AB524265.1	GAA	GAA	E	E
AB524266.1	GAA	GAA	E	E
AB524267.1	GAA	GAA	E	E
AB524268.1	GAA	GAA	E	E
AB524269.1	GAA	GAA	E	E
AB524270.1	GAA	GAA	E	E
AB524271.1	GAA	GAA	E	E
AB524272.1	GAA	GAA	E	E
AB524273.1	GAA	GAA	E	E
AB524274.1	GAA	GAA	E	E
AB524275.1	GAA	GAA	E	E
AB524276.1	GAA	CAA	E	Q
AB524277.1	GAA	GAA	E	E
AB524278.1	GAA	GAA	E	E
AB524279.1	GAA	GAA	E	E
AB550332.1	GAA	GGG	E	G
AB550333.1	GAA	GGG	E	G
AB550334.1	GAG	GGG	E	G
AB550335.1	GAG	GGG	E	G
AB550336.1	GAG	GGG	E	G
AB550337.1	GAG	GGG	E	G
AB550338.1	GAA	CAA	E	Q
AB550339.1	GAA	CAA	E	Q
AB550340.1	GAA	SRG	E	n.d.1)
AB550341.1	GAA	CAG	E	Q
AB552972.1	GAG	CAG	E	Q
AB552973.1	GAG	CAG	E	Q
AB552974.1	GAG	GAG	E	E
AB552975.1	GAG	CAG	E	Q
AB552976.1	GAG	GAG	E	E
AB552977.1	GAG	CAG	E	Q
AB552978.1	GAG	GAG	E	E
AB552979.1	GAG	CAG	E	Q
AB552980.1	GAG	CAG	E	Q
AB552981.1	GAG	GGG	E	G
AB552982.1	GAA	GAG	E	E
AB552983.1	GAA	GAG	E	E
AB552984.1	GAA	GAG	E	E
AB552985.1	GAA	GAA	E	E
AB552986.1	GAA	GAA	E	E
AB552987.1	GAA	GAA	E	E
AB552988.1	GAA	GAA	E	E
AB560876.1	GAA	GAA	E	E
AB560877.1	GAA	GAA	E	E
AB560878.1	GAA	GAG	E	E
AB560879.1	GAA	GAA	E	E
AB560880.1	GAA	GAA	E	E
AB560881.1	GAA	GAA	E	E
AF009522.1	GAG	GAG	E	E
AF009523.1	GAG	GAG	E	E
AF009524.1	GAG	GAG	E	E
AF009525.1	GAG	GAG	E	E
AF009526.1	GAG	CAG	E	Q
AF009527.1	GAG	GGG	E	G
AF009528.1	GAG	GGG	E	G
AF009529.1	GAG	GGG	E	G
AF009530.1	GAG	GGG	E	G
AF009531.1	GAG	GGG	E	G
AF009532.1	GAG	CAG	E	Q
AF009533.1	GAG	GGG	E	G
AF009534.1	GAG	CAG	E	Q
AF009535.1	GAG	CAG	E	Q
AF009536.1	GAG	GAG	E	E
AF009537.1	GAG	CAG	E	Q
AF009538.1	GAG	CAG	E	Q
AF009539.1	GAG	GAG	E	E
AF009540.1	GAG	CAG	E	Q
AF009541.1	GAA	GAG	E	E
AF009542.1	GAA	GAG	E	E
AF009543.1	GAA	GAG	E	E
AF009544.1	GAA	GAG	E	E
AF009545.1	GAA	GAG	E	E
AF009546.1	GAA	GAA	E	E
AF009547.1	GAA	CAG	E	Q
AF009548.1	GAA	CAG	E	Q
AF009549.1	GAA	GAG	E	E
AF009550.1	GAA	GAG	E	E
AF009551.1	GAA	CAG	E	Q
AF009552.1	GAA	GAG	E	E
AF009553.1	GAA	GAG	E	E
AF009554.1	GAA	GAG	E	E
AF009555.1	GAA	GAG	E	E
AF009556.1	GAA	GAG	E	E
AF009557.1	GAA	GAG	E	E
AF009558.1	GAA	GAG	E	E
AF009559.1	GAA	GAG	E	E
AF116805.1	GAG	CAG	E	Q
AF116806.1	GAA	GAA	E	E
AF116807.1	GAA	GAA	E	E
AF116808.1	GAA	GAA	E	E
AF116809.1	GAA	GAA	E	E
AF116810.1	GAA	GAA	E	E
AF116811.1	GAA	GAA	E	E
AF116812.1	GAA	GAA	E	E
AF116813.1	GAA	GAA	E	E
AF116814.1	GAA	GAA	E	E
AF116815.1	GAA	GAA	E	E
AF116816.1	GAG	GNG	E	n.d.1)
AF116817.1	GAA	GAA	E	E
AF116818.1	GAA	GAA	E	E
AF116819.1	GAA	GAA	E	E
AF116820.1	GAA	GAA	E	E
AF116821.1	GAA	GAA	E	E
AF116822.1	GAA	GAA	E	E
AF119795.2	GAG	CAG	E	Q
AF119796.3	GAA	GAA	E	E
AF135864.1	GAG	CAG	E	Q
AF135865.1	GAG	GAG	E	E
AF135866.1	GAG	CAG	E	Q
AF135867.1	GAG	GAG	E	E
AF135868.1	GAG	CAG	E	Q
AF135869.1	GAG	GAG	E	E
AF135870.1	GAG	GAG	E	E
AF135871.1	GAG	GAG	E	E
AF135872.1	GAG	GAG	E	E
AF135873.1	GAG	GAG	E	E
AF135874.1	GAG	GAG	E	E
AF135875.1	GAG	GAG	E	E
AF135876.1	GAG	GAG	E	E
AF135877.1	GAG	CAG	E	Q
AF135878.1	GAG	GAG	E	E
AF135879.1	GAG	GAG	E	E
AF135880.1	GAG	GAG	E	E
AF135881.1	GAG	GGG	E	G
AF135882.1	GAG	CAG	E	Q
AF135883.1	GAG	GAG	E	E
AF135884.1	GAG	GAG	E	E
AF135885.1	GAG	GAG	E	E
AF135886.1	GAG	GAG	E	E
AF135887.1	AAG	GAG	K	E
AF135888.1	GAG	CAG	E	Q
AF135889.1	GAG	CAG	E	Q
AF135890.1	GAG	GAG	E	E
AF135891.1	GAG	GAG	E	E
AF135892.1	GAG	GGG	E	G
AF135893.1	GAG	GGG	E	G
AF135894.1	GAG	CAG	E	Q
AF135895.1	AAG	GAG	K	E
AF135896.1	GAG	CAG	E	Q
AF135897.1	GAG	GGG	E	G
AF135898.1	GAG	CAG	E	Q
AF135899.1	GAG	GAG	E	E
AF135900.1	GAG	GAG	E	E
AF135901.1	GAG	GAG	E	E
AF135902.1	GAG	CAG	E	Q
AF135903.1	GAG	CAG	E	Q
AF135904.1	GAG	GAG	E	E
AF135905.1	GAG	GAG	E	E
AF135906.1	GAG	GAG	E	E
AF135907.1	GAG	GAG	E	E
AF135908.1	GAG	GAG	E	E
AF135909.1	GAG	GAG	E	E
AF135910.1	GAG	GAG	E	E
AF135911.1	GAG	GAG	E	E
AF135912.1	AAG	GAG	K	E
AF135913.1	AAG	GAG	K	E
AF135914.1	GAG	GAG	E	E
AF135915.1	GAG	GAG	E	E
AF135916.1	GAG	GAG	E	E
AF135917.1	GAG	GAG	E	E
AF135918.1	GAG	GAG	E	E
AF135919.1	GAG	GGG	E	G
AF135920.1	GAG	GAG	E	E
AF135921.1	GAG	GGG	E	G
AF135922.1	GAG	GAG	E	E
AF135923.1	GAG	GAG	E	E
AF135924.1	GAG	GAG	E	E
AF135925.1	GAG	GAG	E	E
AF135926.1	GAG	GAG	E	E
AF135927.1	GAG	GAG	E	E
AF135928.1	GAG	GGG	E	G
AF135929.1	GAG	GAG	E	E
AF135930.1	GAG	GAG	E	E
AF135931.1	GAA	GAG	E	E
AF135932.1	GAA	GAG	E	E
AF135933.1	GAA	GAG	E	E
AF135934.1	GAA	GAA	E	E
AF135935.1	AAA	GAG	K	E
AF135936.1	GAA	GAG	E	E
AF135937.1	GAA	CAG	E	Q
AF135938.1	GAA	CAG	E	Q
AF135939.1	GAA	CAG	E	Q
AF135940.1	GAA	GCG	E	A
AF135941.1	GAA	GAA	E	E
AF135942.1	GAA	GAA	E	E
AF135943.1	GAA	GAA	E	E
AF135944.1	GAA	GAG	E	E
AF135945.1	AAT	GAG	N	E
AF135946.1	GAA	GAG	E	E
AF135947.1	GAA	GAA	E	E
AF135948.1	GAA	GAA	E	E
AF135949.1	GAA	CGA	E	R
AF135950.1	GAA	GAA	E	E
AF135951.1	GAA	GAG	E	E
AF135952.1	GAA	GAG	E	E
AF135953.1	GAA	CAG	E	Q
AF135954.1	GAA	GAG	E	E
AF135955.1	GAA	GAG	E	E
AF135956.1	GAA	CAG	E	Q
AF135957.1	GAA	GAG	E	E
AF135958.1	GAA	GAG	E	E
AF135959.1	GAA	CAG	E	Q
AF176044.1	GAA	CAA	E	Q
AF190559.1	AAG	GAG	K	E
AF190560.1	AAG	GAG	K	E
AF190561.1	GAG	GGG	E	G
AF190562.1	GAG	GAG	E	E
AF190563.1	GAG	GAG	E	E
AF190564.1	GAG	GAG	E	E
AF190565.1	GAA	GAG	E	E
AF190566.1	GAG	GAG	E	E
AF190567.1	GAA	GAG	E	E
AF190568.1	GAA	GAG	E	E
AF190569.1	GAG	GAG	E	E
AF190570.1	GAG	GAG	E	E
AF190571.1	GAG	GAG	E	E
AF190572.1	GAA	GAG	E	E
AF190573.1	GAA	GAG	E	E
AF190574.1	GAA	GAG	E	E
AF190575.1	GAA	GAG	E	E
AF190576.1	GAA	GAG	E	E
AF190577.1	GAA	GAA	E	E
AF237688.1	GAA	GAA	E	E
AF251223.1	GAG	CAG	E	Q
AF251224.1	GAG	GAG	E	E
AF251225.1	GAG	CAG	E	Q
AF251226.1	GAG	GAG	E	E
AF251227.1	GAG	GAG	E	E
AF251228.1	GAG	CAG	E	Q
AF251229.1	GAG	GAG	E	E
AF251230.1	GAG	GAG	E	E
AF251231.1	AAG	GAG	K	E
AF251232.1	GAG	GAG	E	E
AF251233.1	GAG	CAG	E	Q
AF251234.1	AAG	GAG	K	E
AF251235.1	GAG	GAG	E	E
AF251236.1	AAG	GAG	K	E
AF251358.1	GAG	CAG	E	Q
AF251359.1	GAG	GGG	E	G
AF251802.1	AAG	GAG	K	E
AF251803.1	GAG	GAG	E	E
AF251804.1	GAG	GAG	E	E
AF251805.1	AAG	GAG	K	E
AF276912.1	GAA	GAA	E	E
AF276913.1	GAA	GAA	E	E
AF276914.1	GAA	GAA	E	E
AF286489.1	GAG	GGG	E	G
AF286490.1	GAG	CAG	E	Q
AF286491.1	GAA	GAA	E	E
AF286492.1	GAA	GAA	E	E
AF286493.1	GAA	GAA	E	E
AF286494.1	GAA	GAA	E	E
AF286495.1	GAA	CAA	E	Q
AF286496.1	GAA	GAA	E	E
AF286497.1	GAA	GAA	E	E
AF286498.1	GAA	GAA	E	E
AF286499.1	GAG	GAG	E	E
AF286500.1	GAG	GAG	E	E
AF286501.1	GAA	GAA	E	E
AF286502.1	GAA	GAA	E	E
AF286503.1	GAG	GAG	E	E
AF286504.1	GAA	GAA	E	E
AF286505.1	GAA	GAA	E	E
AF286506.1	GAA	GAA	E	E
AF286507.1	GAA	GAA	E	E
AF286508.1	GAA	GAA	E	E
AF286509.1	GAA	GAA	E	E
AF286510.1	GAA	GAA	E	E
AF286511.1	GAA	GAA	E	E
AF286512.1	GAA	GAA	E	E
AF286513.1	GAA	GAA	E	E
AF286514.1	GAA	GAA	E	E
AF286515.1	GAA	GAA	E	E
AF286516.1	GAG	GAG	E	E
AF286517.1	GAA	GAA	E	E
AF286518.1	GAA	GAA	E	E
AF286519.1	GAA	GAA	E	E
AF286520.1	GAA	GAA	E	E
AF286521.1	GAA	GAA	E	E
AF286522.1	GAA	GAA	E	E
AF286523.1	GAA	GAA	E	E
AF286524.1	GAA	GAA	E	E
AF286525.1	GAA	GAA	E	E
AF286526.1	GAA	GAA	E	E
AF286527.1	GAA	GAA	E	E
AF286528.1	GAA	GAA	E	E
AF286529.1	GAA	GAA	E	E
AF286530.1	GAA	GAA	E	E
AF286531.1	GAA	GAA	E	E
AF302996.1	GAA	GAG	E	E
AF376064.1	GAG	GAG	E	E
AF376065.1	GAG	GAG	E	E
AF376066.1	GAG	GAG	E	E
AF376067.1	GAG	CAG	E	Q
AF376068.1	GAG	GAG	E	E
AF376069.1	GAG	GAG	E	E
AF376070.1	GAG	GGG	E	G
AF376071.1	GAG	GAG	E	E
AF376072.1	GAG	GAG	E	E
AF376073.1	GAG	GGG	E	G
AF376074.1	GAG	GGG	E	G
AF376075.1	GAG	GGG	E	G
AF376076.1	GAG	GGG	E	G
AF376077.1	GAG	GGG	E	G
AF376078.1	GAG	GAG	E	E
AF376079.1	GAA	GAG	E	E
AF376080.1	GAA	GAG	E	E
AF376081.1	AAA	GAG	K	E
AF376082.1	GAG	GAG	E	E
AF376083.1	GAG	GAG	E	E
AF376084.1	GAG	GAG	E	E
AF376085.1	GAG	GAG	E	E
AF376086.1	GAG	CAG	E	Q
AF376087.1	GAA	GAG	E	E
AF376088.1	GAG	GGG	E	G
AF376089.1	GAG	GGG	E	G
AF376090.1	GAG	GGG	E	G
AF376091.1	GAG	GGG	E	G
AF376092.1	GAA	GAA	E	E
AF376093.1	GAG	GGG	E	G
AF376094.1	GAG	GGG	E	G
AF376095.1	GAA	GGG	E	G
AF376096.1	GAG	GGG	E	G
AF376097.1	GAG	GGG	E	G
AF376098.1	GAA	GAG	E	E
AF376099.1	GAG	GGG	E	G
AF376100.1	GAG	GGG	E	G
AF376101.1	GAG	GGG	E	G
AF376102.1	AAA	GAA	K	E
AF376103.1	AAA	GAA	K	E
AF376104.1	GAG	GGG	E	G
AF376105.1	GAG	GGG	E	G
AF376106.1	AAA	GAA	K	E
AF376107.1	AAA	GAA	K	E
AF376108.1	GAA	GAA	E	E
AF376109.1	AAA	GAA	K	E
AF376110.1	AAA	GAA	K	E
AF376111.1	GAG	CAG	E	Q
AF376112.1	GAG	GGG	E	G
AF376113.1	GAG	GGG	E	G
AF376114.1	GAG	GAG	E	E
AF376115.1	GAG	GGG	E	G
AF376116.1	GAG	GGG	E	G
AF376117.1	GAG	CAG	E	Q
AF376118.1	GAG	CAG	E	Q
AF376119.1	GAG	CAG	E	Q
AF376120.1	GAA	GAG	E	E
AF376121.1	GAG	GAG	E	E
AF376122.1	GAG	GGG	E	G
AF376123.1	GAG	CAG	E	Q
AF376124.1	GAG	GGG	E	G
AF376125.1	GAG	GGG	E	G
AF376126.1	GAG	GAG	E	E
AF376127.1	GAG	GGG	E	G
AF376128.1	GAG	GGG	E	G
AF376129.1	GAG	GGG	E	G
AH012706.1	GAA	GAG	E	E
AM492417.1	GAA	GAG	E	E
AM939576.1	GAA	GAA	E	E
AM939577.1	AAA	GAG	K	E
AM939578.1	GAA	GAG	E	E
AM939579.1	AAA	GAG	K	E
AM939580.1	GAA	GAG	E	E
AM939581.1	GAA	GAG	E	E
AM939582.1	GAA	GAG	E	E
AM939583.1	GAA	CAA	E	Q
AM939584.1	GAA	GAG	E	E
AM939585.1	GAA	GAA	E	E
AM939586.1	GAA	GAG	E	E
AM939587.1	GAA	GAG	E	E
AM939588.1	GAA	GAG	E	E
AM939589.1	AAA	GAG	K	E
AM939590.1	AAA	GAG	K	E
AM939591.1	GAG	GAG	E	E
AM939592.1	AAA	GAG	K	E
AM939593.1	GAA	GAG	E	E
AM939594.1	GAA	GAG	E	E
AM939595.1	GAA	GAG	E	E
AM939596.1	GAA	GAG	E	E
AM939597.1	AAA	GAA	K	E
AM939598.1	GAA	GAG	E	E
AM939599.1	GAA	GAA	E	E
AM939600.1	GAA	GAG	E	E
AM939601.1	GAA	GAG	E	E
AM939602.1	GAA	GAG	E	E
AM939603.1	GAA	GAG	E	E
AM939604.1	GAA	GAA	E	E
AM939605.1	GAA	GAG	E	E
AM939606.1	GAA	GAG	E	E
AM939607.1	GAA	GAA	E	E
AY053402.1	GAA	GAA	E	E
AY055174.1	AAG	GAG	K	E
AY055175.1	GAG	GAG	E	E
AY055176.1	GAG	GGG	E	G
AY055177.1	GAG	GAG	E	E
AY055178.1	GAG	GAG	E	E
AY055179.1	GAG	GAG	E	E
AY055180.1	GAG	GAG	E	E
AY055181.1	GAG	GAG	E	E
AY055182.1	GAG	GGG	E	G
AY055183.1	GAG	GAG	E	E
AY055184.1	GAG	GAG	E	E
AY055185.1	GAG	GAG	E	E
AY055186.1	GAG	GGG	E	G
AY055187.1	GAG	GGG	E	G
AY055188.1	GAG	GGG	E	G
AY055189.1	GAG	GGG	E	G
AY055190.1	GAG	CAG	E	Q
AY055191.1	AAA	GAA	K	E
AY055192.1	GAA	GAA	E	E
AY055193.1	GAA	GAA	E	E
AY055194.1	GAA	GAA	E	E
AY055195.1	GAA	GAA	E	E
AY055196.1	GAA	GAA	E	E
AY055197.1	GAA	GAA	E	E
AY055198.1	GAA	GAA	E	E
AY055199.1	GAA	GAA	E	E
AY055200.1	GAA	GAA	E	E
AY055201.1	GAG	CAG	E	Q
AY079098.1	GAG	GAG	E	E
AY125966.1	GAA	GAA	E	E
AY125967.1	AAA	GAA	K	E
AY125968.1	GAA	GAA	E	E
AY125969.1	GAA	GAA	E	E
AY125970.1	GAA	GAA	E	E
AY125971.1	AAA	GAA	K	E
AY125972.1	GAA	GAA	E	E
AY125973.1	AAA	GAA	K	E
AY125974.1	GAA	GAA	E	E
AY125975.1	AAA	GAA	K	E
AY125976.1	AAA	GAA	K	E
AY179600.1	GAG	GAA	E	E
AY207611.1	GAA	GAA	E	E
AY207612.1	GAA	GAG	E	E
AY207613.1	GAG	GAG	E	E
AY207614.1	GAG	GAG	E	E
AY207615.1	GAA	GAA	E	E
AY207616.1	GAG	GAG	E	E
AY207617.1	GAG	GAG	E	E
AY207618.1	GAA	GAG	E	E
AY207619.1	GAA	GAG	E	E
AY207620.1	GAA	GAG	E	E
AY207621.1	GAA	GAG	E	E
AY207622.1	GAA	GAG	E	E
AY207623.1	GAG	GAG	E	E
AY207624.1	GAG	GAG	E	E
AY207625.1	GAA	GAG	E	E
AY207626.1	GAA	GAG	E	E
AY207627.1	GAG	GAG	E	E
AY207628.1	AAG	GAG	K	E
AY207629.1	AAA	GAG	K	E
AY207630.1	AAA	GAG	K	E
AY207631.1	AAA	GAG	K	E
AY207632.1	GAA	GAG	E	E
AY207633.1	GAG	GAG	E	E
AY207634.1	GAA	GAG	E	E
AY207635.1	GAA	GAG	E	E
AY207636.1	GAG	GGG	E	G
AY207637.1	AAG	GAG	K	E
AY207638.1	AAA	GAG	K	E
AY207639.1	AAG	GAG	K	E
AY207640.1	AAG	GAG	K	E
AY207641.1	GAG	GGG	E	G
AY207642.1	GAG	GGG	E	G
AY207643.1	GAG	CAG	E	Q
AY207644.1	GAG	GGG	E	G
AY207645.1	GAG	GGG	E	G
AY207646.1	AAG	GAG	K	E
AY207647.1	GAG	GAG	E	E
AY207648.1	GAG	GGG	E	G
AY207649.1	AAG	GAG	K	E
AY207650.1	GAG	GAG	E	E
AY207651.1	GAG	GAG	E	E
AY207652.1	AAG	GAG	K	E
AY207653.1	AAA	GAG	K	E
AY208095.1	GAA	GAA	E	E
AY208096.1	GAA	GAA	E	E
AY208097.1	GAG	GAA	E	E
AY208098.1	GAA	GAG	E	E
AY208099.1	GAG	GAA	E	E
AY208100.1	GAA	GAA	E	E
AY208101.1	GAA	CAA	E	Q
AY258294.1	GAA	GAG	E	E
AY258295.1	GAA	GAG	E	E
AY258296.1	GAA	GAG	E	E
AY258297.1	GAA	GAG	E	E
AY258298.1	GAA	GAG	E	E
AY258299.1	GAA	GAG	E	E
AY258300.1	GAA	GAG	E	E
AY258301.1	GAA	GAG	E	E
AY258302.1	GAA	GAG	E	E
AY258303.1	GAG	GAG	E	E
AY258304.1	GAG	GAG	E	E
AY258305.1	GAG	GAG	E	E
AY258306.1	GAG	GAG	E	E
AY258307.1	GAG	GAG	E	E
AY258308.1	GAG	GAG	E	E
AY258309.1	GAG	GAG	E	E
AY258310.1	GAG	GGG	E	G
AY258311.1	GAG	GAG	E	E
AY258312.1	GAA	GAG	E	E
AY258313.1	GAG	GAG	E	E
AY258314.1	GAA	GAG	E	E
AY258315.1	GAA	GAG	E	E
AY258316.1	GAA	GAG	E	E
AY258317.1	GAA	GAG	E	E
AY258318.1	GAA	GAG	E	E
AY258319.1	GAA	GAG	E	E
AY258320.1	GAG	GAG	E	E
AY258321.1	GAG	GGG	E	G
AY278249.1	AAG	GAG	K	E
AY465356.1	GAA	GAA	E	E
AY547499.1	GAA	GAA	E	E
AY547500.1	GAA	GAG	E	E
AY547501.1	GAA	GAA	E	E
AY722882.1	AAG	GAG	K	E
AY722883.1	AAA	GAG	K	E
AY722884.1	GAA	CAG	E	Q
AY722885.1	AAA	GAG	K	E
AY722886.1	GAA	CAG	E	Q
AY722887.1	GAA	GAG	E	E
AY722888.1	AAA	GAG	K	E
AY722889.1	GAA	CAG	E	Q
AY722890.1	AAA	GAG	K	E
AY722891.1	AAA	GAG	K	E
AY722892.1	AAA	GAG	K	E
AY722893.1	AAA	GAG	K	E
AY722894.1	AAA	GAG	K	E
AY722895.1	GAA	GAG	E	E
AY722896.1	AAA	GAG	K	E
AY722897.1	AAA	GAG	K	E
AY722898.1	GAA	CAG	E	Q
AY722899.1	AAA	GAG	K	E
AY722900.1	AAA	GAG	K	E
AY722901.1	AAA	GAG	K	E
AY722902.1	GAA	CAG	E	Q
AY722903.1	GGA	GAG	G	E
AY722904.1	GAA	CAG	E	Q
AY722905.1	GAA	CAG	E	Q
AY722906.1	GAA	GAG	E	E
AY722907.1	GAA	CAG	E	Q
AY722908.1	GAA	CAG	E	Q
AY722909.1	GAA	CAG	E	Q
AY722910.1	GAG	CAG	E	Q
AY722911.1	GAG	CAG	E	Q
AY722912.1	GAG	GGG	E	G
AY722913.1	GAG	GGG	E	G
AY722914.1	GAG	CAG	E	Q
AY722915.1	GAG	CAG	E	Q
AY905545.1	GAG	GAG	E	E
AY905546.1	GAG	GAG	E	E
AY905547.1	GAG	GAG	E	E
AY905548.1	GAG	GAG	E	E
AY905549.1	GAG	GAG	E	E
AY905550.1	GAG	GAG	E	E
AY905614.1	GAA	GAA	E	E
AY905615.1	AAA	GAA	K	E
AY905616.1	AAA	GAA	K	E
AY905617.1	GAA	GAA	E	E
AY905618.1	AAA	GAA	K	E
AY905619.1	GAA	GAA	E	E
AY919576.1	GAG	GAA	E	E
AY940100.1	GAG	GAG	E	E
AY940101.1	AAG	GAG	K	E
AY940102.1	GAG	GAG	E	E
AY940103.1	GAG	GAG	E	E
AY940104.1	GAG	GAG	E	E
AY940105.1	GAG	GAG	E	E
AY940106.1	GAG	GAG	E	E
AY940107.1	GAG	GAG	E	E
AY940108.1	GAG	GAG	E	E
AY940109.1	GAG	GAG	E	E
AY940110.1	GAA	GAG	E	E
AY940111.1	AAA	GAG	K	E
AY940112.1	GAA	GGA	E	G
AY940113.1	GAA	CAA	E	Q
AY956567.1	GAA	GAG	E	E
AY956570.1	GAA	GAG	E	E
DQ060149.1	GAA	GAA	E	E
DQ341354.1	GAG	CAG	E	Q
DQ341355.1	GAA	GAA	E	E
DQ341356.1	GAA	GAA	E	E
DQ341357.1	GAA	GAA	E	E
DQ341358.1	GAA	GAG	E	E
DQ341359.1	GAA	GAG	E	E
DQ341360.1	GAA	GAG	E	E
DQ341361.1	GAA	GAG	E	E
DQ341362.1	GAG	GAG	E	E
DQ341363.1	GAG	GAG	E	E
DQ341364.1	GAG	GAG	E	E
DQ341365.1	GAG	GGG	E	G
DQ341366.1	GAG	GGG	E	G
DQ341367.1	GAG	GGG	E	G
DQ341368.1	GAG	CAG	E	Q
DQ381846.1	AAA	GAA	K	E
DQ421832.1	GAA	GAG	E	E
DQ421833.1	GAA	GAG	E	E
DQ421834.1	GAA	GAA	E	E
DQ421835.1	GAA	GAA	E	E
DQ421836.1	GAA	GAA	E	E
DQ421837.1	GAA	GAA	E	E
DQ421838.1	GAA	GAA	E	E
DQ421839.1	GAA	GAA	E	E
DQ421840.1	GAA	GAA	E	E
DQ421841.1	GAA	GAA	E	E
DQ421842.1	GAA	GAA	E	E
DQ421843.1	GAA	GAA	E	E
DQ421844.1	GAA	GAA	E	E
DQ421845.1	GAG	GAA	E	E
DQ421846.1	GAG	GAA	E	E
DQ421847.1	GAG	GAA	E	E
DQ421848.1	GAG	GAA	E	E
DQ421849.1	GAA	GAA	E	E
DQ421850.1	GAG	GAA	E	E
DQ421851.1	GAA	GAA	E	E
DQ421852.1	GAG	GAA	E	E
DQ830977.1	GAA	GAA	E	E
DQ841953.1	GAA	GGA	E	G
DQ841954.1	GAA	GGA	E	G
DQ841955.1	GAA	GAA	E	E
DQ841956.1	GAA	GAA	E	E
DQ841957.1	GAA	GAA	E	E
DQ841958.1	GAA	GAA	E	E
DQ841959.1	GAA	GAA	E	E
DQ841960.1	GAA	GAA	E	E
DQ841961.1	GAA	CAA	E	Q
DQ841962.1	GAA	GAA	E	E
DQ841963.1	GAA	GGA	E	G
DQ841964.1	GAA	CAA	E	Q
DQ841965.1	GAA	GAA	E	E
DQ841966.1	GAA	GAA	E	E
DQ841967.1	GAA	GAA	E	E
DQ841968.1	GAA	GAA	E	E
DQ841969.1	GAA	GAA	E	E
DQ841970.1	GAA	GAA	E	E
DQ841971.1	GAA	GAA	E	E
DQ841972.1	GAG	GGG	E	G
DQ841973.1	GAG	GAG	E	E
DQ841974.1	GAG	GGG	E	G
DQ841975.1	GAG	CAG	E	Q
DQ841976.1	GAG	GGG	E	G
DQ841977.1	GAG	GAG	E	E
DQ841978.1	GAG	GAG	E	E
DQ841979.1	GAG	GAG	E	E
DQ841980.1	GAG	CAG	E	Q
DQ841981.1	GAG	GGG	E	G
DQ841982.1	GAG	CAG	E	Q
DQ841983.1	GAG	GAG	E	E
DQ841984.1	GAG	GAG	E	E
DQ841985.1	GAG	GAG	E	E
DQ841986.1	GAG	GAG	E	E
DQ841987.1	GAG	GAG	E	E
DQ841988.1	GAG	GGG	E	G
DQ841989.1	GAG	GGG	E	G
DQ841990.1	GAG	CAG	E	Q
DQ841991.1	GAG	GAG	E	E
DQ841992.1	GAG	GAG	E	E
DQ841993.1	GAG	CAG	E	Q
DQ846662.1	GAA	GAA	E	E
DQ846663.1	GAA	GAA	E	E
DQ868521.1	GAA	GAA	E	E
DQ906173.1	GAG	GAG	E	E
DQ906174.1	GAG	GAG	E	E
EF203407.1	GAA	GAG	E	E
EU019910.1	GAA	GAA	E	E
EU024958.1	GAA	GAA	E	E
EU072167.1	GAA	GAA	E	E
EU072169.1	GAA	GAA	E	E
EU072171.1	AAA	GAA	K	E
EU072173.1	GAA	GAA	E	E
EU072174.1	GAA	GAA	E	E
EU072177.1	GAA	GAA	E	E
EU072183.1	GAA	CAA	E	Q
EU072184.1	GAA	CAA	E	Q
EU072185.1	AAA	GAA	K	E
EU072191.1	AAA	GAA	K	E
EU072192.1	GAA	GAA	E	E
EU072194.1	AAA	GAA	K	E
EU072195.1	AAA	GAA	K	E
EU099991.1	GAG	GAG	E	E
EU131716.1	GAA	GAA	E	E
EU131717.1	GAA	GAA	E	E
EU131718.1	AAA	GAA	K	E
EU131719.1	GAA	GAA	E	E
EU131720.1	GAA	GAA	E	E
EU131721.1	GAA	GAA	E	E
EU131722.1	GAA	CAA	E	Q
EU131723.1	AAA	GAA	K	E
EU131724.1	GAA	GAA	E	E
EU131725.1	AAA	GAA	K	E
EU131726.1	GAG	GAA	E	E
EU131727.1	GAG	GGG	E	G
EU131728.1	GAG	CAG	E	Q
EU131729.1	GAG	GAG	E	E
EU131730.1	GAG	GAG	E	E
EU131731.1	GAG	GAG	E	E
EU131732.1	AAG	GAG	K	E
EU131733.1	GAG	GAG	E	E
EU131734.1	GAG	GAG	E	E
EU131735.1	GAG	GAG	E	E
EU131736.1	GAG	GAG	E	E
EU131737.1	GAG	CAG	E	Q
EU131738.1	AAG	GAG	K	E
EU131739.1	GAG	CAG	E	Q
EU131740.1	CAG	GAG	Q	E
EU131741.1	GAG	GAG	E	E
EU131742.1	GAG	CAG	E	Q
EU364841.1	GAG	GGG	E	G
EU376004.1	GAG	GGG	E	G
EU376005.1	GAG	GAG	E	E
EU697901.1	GAG	GAA	E	E
EU697902.1	AAG	GAA	K	E
EU697903.1	AAA	GAA	K	E
EU703812.1	AAG	GAA	K	E
EU703813.1	GAG	GAA	E	E
EU703814.1	AAG	GAA	K	E
EU729114.1	GAA	GAA	E	E
EU729115.1	GAA	GAA	E	E
EU729116.1	GAA	GAA	E	E
EU729117.1	GAA	GAA	E	E
EU729118.1	AAA	GAA	K	E
EU729119.1	GAA	GAA	E	E
EU729120.1	GAA	GAA	E	E
EU729121.1	GAA	GAA	E	E
EU729122.1	GAA	CAA	E	Q
EU729123.1	GAA	GAA	E	E
EU753363.1	GAA	GGA	E	G
EU753364.1	GAA	GGA	E	G
EU753365.1	GAA	GAA	E	E
EU753366.1	GAA	GGA	E	G
EU753367.1	GAA	GAA	E	E
EU753368.1	GAA	GGA	E	G
EU753369.1	GAA	GAA	E	E
EU753370.1	GAA	CAA	E	Q
EU753371.1	GAA	GAA	E	E
EU753372.1	GAA	CAA	E	Q
EU753373.1	GAA	GGA	E	G
EU753374.1	GAA	GAA	E	E
EU753375.1	GAA	GGA	E	G
EU753376.1	GAA	GAA	E	E
EU753377.1	GAA	CAA	E	Q
EU753378.1	GAA	CAA	E	Q
EU753379.1	GAA	GGA	E	G
EU753380.1	GAA	GAA	E	E
EU753381.1	GAA	CAA	E	Q
EU753382.1	GAA	GAA	E	E
EU753383.1	GAA	GAA	E	E
EU753384.1	GAA	GGA	E	G
EU753385.1	GAA	GAA	E	E
EU753386.1	GAA	GAA	E	E
EU753387.1	GAA	GAA	E	E
EU753388.1	GAA	CAA	E	Q
EU753389.1	GAA	GGA	E	G
EU753390.1	GAA	GGA	E	G
EU753391.1	GAA	GAA	E	E
EU753392.1	GAA	GGA	E	G
EU753393.1	GAA	GGA	E	G
EU753394.1	GAA	GGA	E	G
EU753395.1	GAA	GAA	E	E
EU753396.1	GAA	GAA	E	E
EU753397.1	GAA	GGA	E	G
EU753398.1	GAA	CAA	E	Q
EU753399.1	GAA	GAA	E	E
EU753400.1	GAA	GAA	E	E
EU753401.1	GAA	GAA	E	E
EU753402.1	GAA	GAA	E	E
EU753403.1	GAA	GAA	E	E
EU753404.1	GAA	GAA	E	E
EU753405.1	GAA	GGA	E	G
EU753406.1	GAA	GAA	E	E
EU753407.1	GAA	GAA	E	E
EU753408.1	GAA	GAA	E	E
EU753409.1	GAA	GAA	E	E
EU753410.1	GAA	GAA	E	E
EU753411.1	GAA	CAA	E	Q
EU753412.1	GAA	GAA	E	E
EU753413.1	GAA	CAA	E	Q
EU753414.1	GAA	GAA	E	E
EU753415.1	GAA	GAA	E	E
EU753416.1	GAA	GAA	E	E
EU753417.1	GAA	GAA	E	E
EU753418.1	GAA	GGA	E	G
EU864507.1	GAA	GAA	E	E
EU868611.1	GAA	GAA	E	E
EU910861.1	GAA	GGA	E	G
EU910862.1	AAA	GAA	K	E
EU910863.1	GAA	CAA	E	Q
EU910864.1	AAA	GAA	K	E
EU910865.1	AAA	GAA	K	E
EU910866.1	AAA	GAA	K	E
EU910867.1	AAA	GAA	K	E
EU910868.1	AAA	GAA	K	E
EU910869.1	GAA	CAA	E	Q
EU913466.1	GAG	GAA	E	E
EU913467.1	GAG	GAA	E	E
EU913468.1	GAA	GAA	E	E
EU913469.1	GAG	GAA	E	E
EU913470.1	GAG	GAA	E	E
EU913471.1	GAG	GAA	E	E
EU999170.1	GAG	GAA	E	E
EU999171.1	GAG	GAA	E	E
EU999172.1	GAA	GAA	E	E
EU999173.1	GAA	GAA	E	E
EU999174.1	GAG	GAA	E	E
EU999175.1	GAA	GAA	E	E
EU999176.1	GAG	GAA	E	E
EU999177.1	GAA	GAA	E	E
EU999178.1	GAA	GAA	E	E
EU999179.1	GAA	GAA	E	E
FJ151491.1	GAA	GAA	E	E
FJ151492.1	GAA	GAA	E	E
FJ151493.1	GAA	AAA	E	K
FJ151494.1	GAA	GAG	E	E
FJ151495.1	AAA	GAG	K	E
FJ151496.1	GAA	GAG	E	E
FJ151497.1	GAG	AAG	E	K
FJ151498.1	AAA	GAG	K	E
FJ151499.1	GAA	GAA	E	E
FJ151500.1	GAA	AAA	E	K
FJ151501.1	GAA	GAA	E	E
FJ151502.1	GAA	GAG	E	E
FJ158600.1	AAG	GAA	K	E
FJ158601.1	AAG	GAA	K	E
FJ172159.1	GAA	GAA	E	E
FJ357343.1	GAA	GAA	E	E
FJ357344.1	GAA	GAA	E	E
FJ357345.1	GAA	GAA	E	E
FJ357346.1	GAA	CAA	E	Q
FJ357347.1	AAA	GAA	K	E
FJ357348.1	GAA	GAA	E	E
FJ357349.1	GAA	GAA	E	E
FJ357350.1	GAA	GAA	E	E
FJ357351.1	GAG	GAG	E	E
FJ357352.1	AAG	GAG	K	E
FJ357353.1	AAG	GAG	K	E
FJ357354.1	GAG	GGG	E	G
FJ357355.1	GAG	GGG	E	G
FJ357356.1	GAG	CAG	E	Q
FJ357357.1	AAG	GAG	K	E
FJ357358.1	GAG	CAG	E	Q
FJ357359.1	GAG	CAG	E	Q
FJ357360.1	GAG	GGG	E	G
FJ357361.1	GAG	GGG	E	G
FJ357362.1	CAG	GAG	Q	E
FJ357363.1	GAG	GGG	E	G
FJ357364.1	GAG	GGG	E	G
FJ357365.1	GAG	GGG	E	G
FJ357366.1	GAG	GAG	E	E
FJ357367.1	GAG	GAG	E	E
FJ357368.1	GAG	GAG	E	E
FJ357369.1	AAG	GAG	K	E
FJ357370.1	GAG	CAG	E	Q
FJ357371.1	GAG	CAG	E	Q
FJ357372.1	AAG	GAG	K	E
FJ377563.1	GAA	GAA	E	E
FJ377564.1	GAG	GAA	E	E
FJ377565.1	GAA	GAA	E	E
FJ377566.1	GAG	GAA	E	E
FJ377567.1	GAA	GAA	E	E
FJ377568.1	GAA	GAA	E	E
FJ377569.1	GAA	GAA	E	E
FJ377570.1	GAA	GAA	E	E
FJ377571.1	GAA	GAA	E	E
FJ377572.1	GAA	GAA	E	E
FJ377573.1	GAA	GAA	E	E
FJ377574.1	GAA	GAA	E	E
FJ377575.1	GAG	GAA	E	E
FJ377576.1	GAA	GAA	E	E
FJ377577.1	GAG	GAA	E	E
FJ377578.1	GAG	GAA	E	E
FJ377579.1	GAG	GAA	E	E
FJ377580.1	GAA	GAA	E	E
FJ377581.1	GAA	GAA	E	E
FJ377582.1	GAG	GAA	E	E
FJ377583.1	GAA	GAA	E	E
FJ461782.1	GAG	GAG	E	E
FJ461783.1	GAG	GAG	E	E
FJ461784.1	GAG	GAG	E	E
FJ461785.1	GAG	GAG	E	E
FJ461786.1	GAA	GAA	E	E
FJ461787.1	GAG	GAG	E	E
FJ461788.1	GAG	GAG	E	E
FJ461789.1	GAG	GAG	E	E
FJ469152.1	GAG	GAA	E	E
FJ469153.1	GAA	GAA	E	E
FJ469154.1	GAG	GAA	E	E
FJ469155.1	GAG	GAA	E	E
FJ469156.1	GAA	GAA	E	E
FJ469157.1	GAG	GAA	E	E
FJ469158.1	GAG	GAA	E	E
FJ469159.1	GAA	GAA	E	E
FJ469160.1	GAA	GAA	E	E
FJ469161.1	GAG	GAA	E	E
FJ525952.1	GAA	GAA	E	E
FJ556873.1	GAA	GAG	E	E
FJ556874.1	GAA	AAG	E	K
FJ556875.1	GAA	GAA	E	E
FJ594472.1	GAA	GAA	E	E
FJ594473.1	GAG	GAA	E	E
FJ594474.1	GAG	GAA	E	E
FJ594475.1	GAG	GAA	E	E
FJ594956.1	GAA	GAA	E	E
FJ606447.1	GAA	GAA	E	E
FJ606448.1	GAG	GAA	E	E
FJ606449.1	GAG	GAA	E	E
FJ606450.1	GAA	GAA	E	E
FJ765416.1	GAG	GAA	E	E
FJ765417.1	GAG	GAA	E	E
FJ765418.1	GAA	GAA	E	E
FJ765419.1	GAG	GAA	E	E
FJ765420.1	GAA	GAA	E	E
FJ765421.1	GAG	GAA	E	E
FJ765422.1	GAG	GAA	E	E
FJ765423.1	GAG	GAA	E	E
FJ765424.1	GAG	GAA	E	E
FJ765425.1	AAG	GAA	K	E
FJ765426.1	GAG	GAA	E	E
FJ765427.1	GAG	GAA	E	E
FJ765429.1	GAA	GAA	E	E
FJ765430.1	GAG	GAA	E	E
FJ765431.1	GAA	GAA	E	E
FJ765432.1	GAA	GAA	E	E
FJ765433.1	GAA	GAA	E	E
FJ765434.1	GAA	GAA	E	E
FJ765435.1	GAA	GAA	E	E
FJ824734.1	GAA	GAA	E	E
FJ824735.1	GAA	GAA	E	E
FJ824736.1	AAA	GAA	K	E
FJ846663.1	GAA	GAG	E	E
FJ846664.1	GAG	GAG	E	E
FJ846665.1	GAA	GAG	E	E
FJ846666.1	GAA	GAG	E	E
FJ846668.1	GAA	GAG	E	E
FJ846669.1	GAA	GAG	E	E
FJ846670.1	GAA	GAG	E	E
FJ846671.1	GAA	GAG	E	E
FJ846672.1	GAA	GAG	E	E
FJ846673.1	GAA	GAG	E	E
FJ846674.1	GAA	GAG	E	E
FJ846675.1	GAA	GAG	E	E
FJ846676.1	GAA	GAG	E	E
FJ846677.1	GAA	GAG	E	E
FJ846678.1	GAA	GAG	E	E
FJ846679.1	GAA	GAG	E	E
FJ846680.1	GAA	GAG	E	E
FJ846681.1	GAA	GAG	E	E
FJ846682.1	GAA	GAG	E	E
FJ862987.1	GAA	GAG	E	E
FJ862988.1	GAA	GAG	E	E
FJ862989.1	GAA	GAG	E	E
FJ862990.1	GAA	GAG	E	E
FJ862991.1	GAA	GAG	E	E
FJ862992.1	GAA	GAG	E	E
FJ862993.1	GAA	GAA	E	E
FJ862994.1	GAA	GAA	E	E
FJ868281.1	GAA	GAG	E	E
FM201321.1	GAG	GAG	E	E
FM201322.1	GAG	GAG	E	E
FM201323.1	GAG	GAG	E	E
FM201324.1	GAG	GAG	E	E
FM201325.1	GAG	GAG	E	E
FM201326.1	GAG	GAG	E	E
FM201327.1	GAG	GAG	E	E
FM201328.1	GAG	GAG	E	E
FM201329.1	GAG	GAG	E	E
FM201330.1	GAG	GAG	E	E
FM201331.1	GAG	GAG	E	E
FM201332.1	GAG	GAG	E	E
FM201333.1	GAG	GAG	E	E
FM201334.1	GAG	GAG	E	E
FM201335.1	GAG	GAG	E	E
FM201336.1	GAG	GAG	E	E
FM201337.1	GAG	GAG	E	E
FM201338.1	GAG	GAG	E	E
FM201339.1	GAG	GAG	E	E
FM201340.1	GAG	GAG	E	E
FM201341.1	GAG	GAG	E	E
FM201342.1	GAG	GAG	E	E
FM201343.1	GAG	GAG	E	E
FM201344.1	GAG	GAG	E	E
FM201345.1	GAG	GAG	E	E
FM201346.1	GAG	GAG	E	E
FM201347.1	GAG	GAG	E	E
FM201348.1	GAG	GAG	E	E
FM201349.1	GAG	GAG	E	E
FM201350.1	GAG	GAG	E	E
FM201351.1	GAG	GAG	E	E
FM201352.1	GAG	GAG	E	E
FM201353.1	GAG	GAG	E	E
FM201354.1	GAG	GAG	E	E
FM201355.1	GAG	GAG	E	E
FM201356.1	GAG	GAG	E	E
FM201357.1	GAG	GAG	E	E
FM201358.1	AAG	GAG	K	E
FM201359.1	GAG	GAG	E	E
FM201360.1	GAG	GAG	E	E
FM201361.1	GAG	GAG	E	E
FN598720.1	GAA	CAG	E	Q
FN598721.1	GAA	GAG	E	E
FN598722.1	GAA	GAG	E	E
FN598723.1	GAA	GGA	E	G
FN598724.1	GAA	GAG	E	E
FN598725.1	GAA	GAG	E	E
FN598726.1	GAG	GAA	E	E
FN598727.1	GAA	GAG	E	E
FN598728.1	GAG	GAA	E	E
FN598729.1	GAA	GAG	E	E
FN598730.1	GAA	GAG	E	E
FN598731.1	AAA	GAA	K	E
FN598732.1	GAA	GAG	E	E
FN598733.1	GAA	GAG	E	E
FN598734.1	GAA	GAG	E	E
FN598735.1	GAA	GAG	E	E
FN598736.1	GAA	GAG	E	E
FN598737.1	GAA	GAG	E	E
FN598738.1	GAA	GAG	E	E
FN598739.1	GAA	GAG	E	E
FN598740.1	GAA	GAG	E	E
FN598741.1	GAA	GAA	E	E
FN598742.1	GAA	GAG	E	E
FN598743.1	GAA	GAG	E	E
FN598744.1	GAA	GAG	E	E
FN598745.1	AAA	GAG	K	E
FN598746.1	GAA	GAG	E	E
FN598747.1	GAA	GAG	E	E
FN598748.1	GAA	GAA	E	E
FN598749.1	GAA	GAG	E	E
FN598750.1	GAA	GAA	E	E
FN598751.1	GAA	GAG	E	E
FN598752.1	GAA	GAG	E	E
FN598753.1	GAA	GAG	E	E
FN598754.1	GAA	GAA	E	E
FN598755.1	GAA	GAG	E	E
FN598756.1	GAA	GAA	E	E
FN598757.1	GAA	GAG	E	E
FN598758.1	GAA	GAG	E	E
FN598759.1	GAA	GAG	E	E
FN598760.1	GAA	GAA	E	E
FN598761.1	GAA	GAA	E	E
FN598762.1	GAA	GAA	E	E
FN598763.1	GAA	GAA	E	E
FN598764.1	GAA	GAA	E	E
FN598765.1	GAA	GAA	E	E
FN598766.1	GAA	GAG	E	E
FN598767.1	GAA	GAA	E	E
FN598768.1	GAA	GAG	E	E
FN598769.1	GAA	GAA	E	E
FN598770.1	GAA	GAA	E	E
FN598771.1	GAA	GAA	E	E
FN598772.1	GAA	GAA	E	E
FN598773.1	RAA	GAA	n.d.1)	E
FN598774.1	AAA	GAA	K	E
FN598775.1	GAA	GAA	E	E
FN598776.1	GAA	GAA	E	E
FN598777.1	GAA	GAA	E	E
FN649243.1	AAG	GAG	K	E
FN649244.1	AAA	GAG	K	E
FN649245.1	AAA	GAG	K	E
FN649246.1	GAA	GAG	E	E
FN649247.1	GAA	GAG	E	E
FN649248.1	GAA	GAG	E	E
FN649249.1	GAA	GAG	E	E
FN649250.1	GAA	GAG	E	E
FN649251.1	GAA	GAG	E	E
FN649252.1	GAA	GAA	E	E
FN649253.1	GAA	GAA	E	E
FN649254.1	GAA	GAA	E	E
FN649255.1	GAA	GAA	E	E
FN649256.1	GAA	GAA	E	E
FN649257.1	GAA	GAA	E	E
FN649258.1	GAA	GAA	E	E
FN649259.1	GAA	GAA	E	E
FN649260.1	GAA	GAA	E	E
FN649261.1	GAA	GAA	E	E
FN649262.1	GAA	GAA	E	E
FN649263.1	GAA	GAA	E	E
FN649264.1	GAA	GAG	E	E
FN649265.1	GAA	GAA	E	E
FN649266.1	GAA	GAA	E	E
FN649267.1	GAA	GAG	E	E
FN649268.1	GAA	GAG	E	E
FN649269.1	GAA	GAA	E	E
FN675342.1	GAA	GAG	E	E
FN675343.1	GAA	GAG	E	E
FN675344.1	GAA	GAG	E	E
FN675345.1	AAA	GAA	K	E
FN675346.1	GAA	GAA	E	E
GQ117124.1	AAG	GAG	K	E
GQ117125.1	AAG	GAG	K	E
GQ117126.1	AAG	GAG	K	E
GQ117127.1	AAG	GAG	K	E
GQ117128.1	AAG	GAG	K	E
GQ121133.1	GAA	GAA	E	E
GQ121134.1	GAA	GAA	E	E
GQ121417.1	GAG	GAA	E	E
GQ121418.1	AAG	GAA	K	E
GQ121419.1	GAG	GGA	E	G
GQ121420.1	GAA	GGA	E	G
GQ121421.1	GAG	GGA	E	G
GQ121422.1	GAG	GAA	E	E
GQ121423.1	AAG	GAA	K	E
GQ121424.1	GAG	GAA	E	E
GQ121425.1	GAG	GAA	E	E
GQ121426.1	GAG	GAA	E	E
GQ121427.1	GAA	GAG	E	E
GQ121428.1	GAG	GAA	E	E
GQ121429.1	GAG	GAA	E	E
GQ121430.1	GAG	GAA	E	E
GQ121431.1	GAA	GAA	E	E
GQ121432.1	GAG	GAA	E	E
GQ121433.1	GAA	GAA	E	E
GQ121434.1	GAG	GAA	E	E
GQ121435.1	GAG	GGA	E	G
GQ121436.1	GAG	GAA	E	E
GQ121437.1	GAG	CAA	E	Q
GQ121438.1	GAG	GAA	E	E
GQ121439.1	GAG	GAA	E	E
GQ121440.1	GAG	GAA	E	E
GQ121441.1	GAG	GAA	E	E
GQ150745.1	GAG	CAG	E	Q
GQ150746.1	GAG	CAG	E	Q
GQ150747.1	GAG	GGG	E	G
GQ150748.1	GAG	GGG	E	G
GQ150749.1	GAG	GAG	E	E
GQ150750.1	GAG	GGG	E	G
GQ253391.1	GAA	GAA	E	E
GQ253392.1	GAA	GGA	E	G
GQ253393.1	GAA	GAA	E	E
GQ253394.1	AAA	GAA	K	E
GQ253395.1	GAA	GAA	E	E
GQ253396.1	GAA	GAA	E	E
GQ253397.1	GAA	GAA	E	E
GQ253398.1	AAA	GAA	K	E
GQ253399.1	GAA	GAA	E	E
GQ253400.1	GAG	GGA	E	G
GQ253401.1	GAG	GAA	E	E
GQ253402.1	GAG	GAA	E	E
GQ253403.1	GAG	GGA	E	G
GQ253404.1	GAG	GAA	E	E
GQ253405.1	GAG	GAA	E	E
GQ253406.1	GAG	GAA	E	E
GQ253407.1	GAG	GAA	E	E
GQ253408.1	GAG	GAA	E	E
GQ253409.1	GAG	GAA	E	E
GQ253410.1	GAG	GAA	E	E
GQ253411.1	GAG	GGA	E	G
GQ253412.1	GAG	GAA	E	E
GQ253413.1	AAG	GAA	K	E
GQ253414.1	GAG	GAA	E	E
GQ253415.1	GAA	GAA	E	E
GQ253416.1	GAG	GAA	E	E
GQ253417.1	GAG	GAA	E	E
GQ253418.1	GAG	GAA	E	E
GQ253419.1	GAG	GAA	E	E
GQ253420.1	AAA	GAA	K	E
GQ253421.1	GAA	GAA	E	E
GQ253422.1	GAA	GGA	E	G
GQ253423.1	AAA	GAA	K	E
GQ279369.1	GAA	GAA	E	E
GQ279370.1	GAA	GAA	E	E
GQ487666.1	GAG	GAA	E	E
GQ487667.1	GAG	GAA	E	E
GQ487668.1	GAG	GAA	E	E
GQ487669.1	GAG	GAA	E	E
GQ487670.1	GAG	GAA	E	E
GQ487671.1	GAG	GAA	E	E
GQ487672.1	GAG	GAA	E	E
GQ487673.1	GAG	GAA	E	E
GQ487674.1	GAG	GAA	E	E
GQ487675.1	GAG	GAA	E	E
GQ487676.1	GAG	GAA	E	E
GQ487677.1	GAG	GAA	E	E
GQ487678.1	GAG	GAA	E	E
GQ487679.1	GAG	GAA	E	E
GQ487680.1	GAG	GAA	E	E
GQ487681.1	GAG	GAA	E	E
GQ487682.1	GAG	GAA	E	E
GQ487683.1	GAG	GAA	E	E
GQ487684.1	GAG	GAA	E	E
GQ487685.1	GAG	GAA	E	E
GQ487686.1	GAA	GAA	E	E
GQ487687.1	GAG	GAA	E	E
GQ487688.1	GAG	GAA	E	E
GQ487689.1	GAG	GAA	E	E
GQ496527.1	AAG	GAG	K	E
GQ855285.1	AAG	GAA	K	E
GQ855286.1	AAG	GAA	K	E
GQ855287.1	GAG	GAA	E	E
GQ855288.1	AAA	GAA	K	E
GQ855289.1	AAA	GAA	K	E
GQ855290.1	AAA	GAA	K	E
GQ855291.1	AAA	GAA	K	E
GQ855292.1	RAA	GAA	n.d.1)	E
GQ855293.1	GAA	GAA	E	E
GQ855294.1	AAA	GAA	K	E
GQ994988.1	AAA	GAA	K	E
GQ994989.1	AAA	GAA	K	E
GQ994990.1	AAG	GAA	K	E
GQ994991.1	AAA	GAA	K	E
GQ994992.1	AAA	GAA	K	E
GU129022.1	GAG	GAA	E	E
GU129023.1	GAG	GAA	E	E
GU129024.1	GAG	GAA	E	E
GU129025.1	AAG	GAA	K	E
GU142870.1	GAA	GAA	E	E
GU142871.1	GAA	GAA	E	E
GU142872.1	GAA	GAA	E	E
GU142873.1	GAA	GAA	E	E
GU190169.1	GAA	GAA	E	E
GU190170.1	GAG	GAA	E	E
GU190171.1	GAG	GAA	E	E
GU190172.1	GAG	GAA	E	E
GU190173.1	GAG	GAA	E	E
GU190174.1	GAA	GAA	E	E
GU190175.1	GAG	GAA	E	E
GU190176.1	GAA	GAA	E	E
GU190177.1	GAG	GAA	E	E
GU190178.1	GAG	GAA	E	E
GU190179.1	GAA	GAA	E	E
GU190180.1	GAA	GAA	E	E
GU190181.1	GAG	GAA	E	E
GU196833.1	AAA	GAA	K	E
GU222653.1	GAA	GAA	E	E
GU222654.1	GAA	GAA	E	E
GU353079.1	GAA	GAA	E	E
GU353080.1	GAG	GAA	E	E
GU353081.1	GAA	GAA	E	E
GU353082.1	GAG	GAA	E	E
GU353083.1	GAG	GAA	E	E
GU353084.1	GAG	GAA	E	E
GU353085.1	GAG	GAA	E	E
GU353086.1	GAA	GAA	E	E
GU353087.1	GAG	GAA	E	E
GU353088.1	GAG	GAA	E	E
GU353089.1	GAG	GAA	E	E
GU353090.1	GAA	GAA	E	E
GU353091.1	GAG	GAA	E	E
GU353092.1	GAG	GAA	E	E
GU353093.1	GAG	GAA	E	E
GU353094.1	GAA	GAA	E	E
GU353095.1	GAG	GAA	E	E
GU353096.1	GAG	GAA	E	E
GU353097.1	GAG	GAA	E	E
GU353098.1	GAG	GAA	E	E
GU353099.1	GAG	GAA	E	E
GU353100.1	GAG	GAA	E	E
GU353101.1	GAG	GAA	E	E
GU353102.1	GAG	GAA	E	E
GU353103.1	GAG	GAA	E	E
GU353104.1	GAG	GAA	E	E
GU353105.1	GAG	GAA	E	E
GU353106.1	GAA	GAA	E	E
GU396280.1	AAG	GAA	K	E
GU434678.1	AAG	GAG	K	E
GU646387.1	AAA	GAA	K	E
GU646388.1	AAA	GAA	K	E
GU646393.1	GAA	GAA	E	E
HM037792.1	GAA	GAA	E	E
HM037793.1	GAA	GAA	E	E
HM037794.1	GAA	GAA	E	E
HM037795.1	GAA	GAA	E	E
HM037796.1	GAA	GAA	E	E
HM037797.1	GAA	GAA	E	E
HM037798.1	GAA	GAA	E	E
HM037799.1	GAG	GAA	E	E
HM037800.1	GAG	GGA	E	G
HM037801.1	GAG	GAA	E	E
HM037802.1	AAA	GAA	K	E
HM037803.1	GAG	CAA	E	Q
HM037804.1	GAG	GAA	E	E
HM037805.1	GAA	GAA	E	E
HM037806.1	GAG	GAA	E	E
HM037807.1	GAA	GAA	E	E
HM037808.1	GAA	GAA	E	E
HM038010.1	AAA	GAA	K	E
HM038011.1	AAA	GAA	K	E
HM038012.1	AAA	GAA	K	E
HM038013.1	AAA	GAA	K	E
HM038014.1	GAA	GAA	E	E
HM038015.1	GAA	GAA	E	E
HM358809.1	GAG	GAG	E	E
HM358810.1	AAG	GAG	K	E
HM358811.1	GAG	GAG	E	E
HM358812.1	GAG	GGG	E	G
HM358813.1	GAG	GAG	E	E
HM358814.1	GAG	GAG	E	E
HM358815.1	GAG	GAG	E	E
HM358816.1	GAG	GAG	E	E
HM358817.1	GAG	GAG	E	E
HM358818.1	GAG	GAG	E	E
HM358819.1	GAG	GAG	E	E
HM358820.1	GAG	GAG	E	E
HM358821.1	GAG	GAG	E	E
HM358822.1	GAG	GAG	E	E
HM358823.1	GAG	GAG	E	E
HM358824.1	GAG	GAG	E	E
HM358825.1	GAG	GAG	E	E
HM358826.1	GAG	GAG	E	E
HM358827.1	GAG	GAG	E	E
HM358828.1	GAG	GAG	E	E
HM358829.1	GAG	GAG	E	E
HM358830.1	GAG	GAG	E	E
HM358831.1	AAG	GAG	K	E
HM358832.1	GAG	GGG	E	G
HM358833.1	GAG	GGG	E	G
HM358834.1	AAG	GAG	K	E
HM358835.1	GAG	GAA	E	E
HM443644.1	GAA	GAA	E	E
HM443645.1	GAG	GAA	E	E
HM443646.1	GAG	GAA	E	E
HM443647.1	GAG	GAA	E	E
HM443648.1	GAG	GAA	E	E
HM443649.1	GAG	GAA	E	E
HM443650.1	GAG	GAA	E	E
HM443651.1	GAG	GAA	E	E
HM443652.1	GAG	GAA	E	E
HM443653.1	GAG	GAA	E	E
HM443654.1	GAG	GAA	E	E
HM443655.1	GAG	GAA	E	E
HM443656.1	GAG	GAA	E	E
HM443657.1	GAG	GAA	E	E
HM443658.1	GAG	GAA	E	E
HM443659.1	GAG	GAA	E	E
HM443660.1	GAG	GAA	E	E
HM443661.1	GAG	GAA	E	E
HM443662.1	GAG	GAA	E	E
HM443663.1	GAA	GAA	E	E
HM579938.1	GAA	GAA	E	E
HM579939.1	GAA	GAA	E	E
HM579940.1	GAA	GAA	E	E
HM579941.1	GAG	GAA	E	E
HM579942.1	GAA	GAA	E	E
HM579943.1	GAA	GAA	E	E
HM579944.1	GAA	GAA	E	E
HM579945.1	GAA	GAA	E	E
HM622390.1	GAG	GAG	E	E
HM622391.1	GAG	GAG	E	E
HM622392.1	GAG	GAG	E	E
HM752814.1	GAA	GAA	E	E
HM776019.1	GAG	GAA	E	E
HM776020.1	GAG	GAA	E	E
HM776021.1	GAG	GAA	E	E
HM776022.1	GAG	GAA	E	E
HM776023.1	GAG	GAA	E	E
HM776024.1	GAG	GAA	E	E
HM776025.1	GAG	GAA	E	E
HM776026.1	GAG	GAA	E	E
HM776027.1	GAG	GAA	E	E
HM776028.1	GAG	GAA	E	E
HM776029.1	GAG	GAA	E	E
HM776030.1	GAG	GAA	E	E
HM855950.1	GAG	GAA	E	E
HM855951.1	GAG	GAA	E	E
HM855952.1	GAG	GAA	E	E
HM855953.1	GAG	GAA	E	E
HM855954.1	GAG	GAA	E	E
HM855955.1	GAG	GAA	E	E
HQ189392.1	GAG	GAG	E	E
HQ285091.1	GAA	GAG	E	E
HQ285092.1	GAA	GAG	E	E
HQ285093.1	GAG	CAG	E	Q
HQ285094.1	GAG	CAG	E	Q
HQ285095.1	GAG	GGG	E	G
HQ285096.1	GAG	GGG	E	G
HQ285097.1	GAG	GGG	E	G
HQ285098.1	GAA	GAG	E	E
HQ285099.1	GAG	GGG	E	G
HQ285100.1	GAG	GGG	E	G
HQ285101.1	GAG	CAG	E	Q
HQ285102.1	GAG	GGG	E	G
HQ285103.1	GAG	GGG	E	G
HQ285104.1	GAG	GGG	E	G
HQ285105.1	GAG	GGG	E	G
HQ285106.1	GAG	GGG	E	G
HQ285107.1	GAG	GAG	E	E
HQ285108.1	GAG	CGG	E	R
HQ285109.1	GAG	GGG	E	G
HQ667783.1	GAG	GCA	E	A
HQ667784.1	GAG	GAA	E	E
HQ667785.1	GAG	GAA	E	E
HQ667786.1	GAG	GCA	E	A
HQ667787.1	GAG	GAA	E	E
U22521.1	AAG	AGG	K	R
U22522.1	GAG	GAG	E	E
1)Not determined as there was a mixture of sequences at this position.
